# Supplementary material for: Tertiary Endosymbiosis in Two Dinotoms Has Generated Little Change in the Mitochondrial Genomes of Their Dinoflagellate Hosts and Diatom Endosymbionts
Source: PLoS One. 2012 Aug 20;7(8):e43763. doi: 10.1371/journal.pone.0043763 (PMC3423374; doi:10.1371/journal.pone.0043763)
Supplement: File S1 — GC content, nucleotide and amino acid identity of mitochondrial protein-coding genes in the hosts of Durinskia baltica and Kryptoperidinium foliaceum compared to those in other dinoflagellates. (XLSX) [file pone.0043763.s005.xlsx]

## Sheet: Sheet2
GC content in cox1, cob and cox3 in Durinskia baltica and Kryptoperidinium foliaceum
	Durinskia baltica		Kryptoperidinium foliaceum
	(DNA)	(RNA)	(DNA)	(RNA)
cox1 GC % (length)	33.3 (1449 nt)	34.3 (1361 nt)	34.3 (1173 nt)	34.1 (968 nt)
cob GC % (length)	29.8 (1293 nt)	31.6 (532 nt)	29.6 (927 nt)	30.1 (579 nt)
cox3 GC % (length)	28.5 (759 nt)	29.8 (477 nt)	28.9 (398 nt)	34.9 (88 nt)
Identities cox1, cob and cox3 in Durinskia baltica Vs. Kryptoperidinium foliaceum
	(DNA)	(amino acid)
cox1 Identity % (length) [gaps]	99% (968 nt) [4]	96% (322 aa) [0]
cob Identity % (length) [gaps]	98% (561 nt) [2]	93% (135 aa) [0]
cox3 Identity % (length) [gaps]	88% (88 nt) [9]	84% (29 aa) [0]
GC content in cox1 of dinoflagellates			GC content in cox3 of dinoflagellates
Species	gb	GC %	Species	gb	GC %
Alexandrium catenella	gi|193883934|dbj|AB374236.1|	32.9	Alexandrium tamarense	gi|197245063|dbj|AB233375.1|	27.7
Alexandrium affine	gi|151559004|dbj|AB290127.1|	33	Alexandrium tamarense	gi|197245061|dbj|AB233373.1|	28.1
Alexandrium tamarense	gi|151559000|dbj|AB290125.1|	33	Alexandrium tamarense	gi|197245060|dbj|AB233372.1|	33
Alexandrium tamarense strain CB307	gi|159798038|gb|EU126139.1|	33.3	Pfiesteria piscicida	gi|18644118|gb|AF357521.1|	28.1
Alexandrium catenella	gi|151558996|dbj|AB290123.1|	33	Pfiesteria piscicida	gi|255965649|gb|FJ600080.1|	28.1
Pfiesteria piscicida	gi|134148241|gb|AF463412.2|	33.5	Pfiesteria shumwayae	gi|58294499|gb|AY746981.1|	27.7
Pfiesteria-like strain CCMP1828	gi|159798046|gb|EU126147.1|	33.2	Pfiesteria shumwayae	gi|58294496|gb|AY746980.1|	28.7
Prorocentrum micans strain CCMP1589	gi|159798047|gb|EU126148.1|	33	Pfiesteria shumwayae	gi|58294493|gb|AY746979.1|	27.7
Prorocentrum micans	gi|2897829|dbj|AB000133.1|	32.4	Pfiesteria piscicida	gi|18644120|gb|AF357522.1|	28.1
Pseudopfiesteria shumwayae	gi|160430740|gb|EU130570.1|	33.3	Amphidinium carterae	gi|145751760|gb|EF514782.1|	23
Scrippsiella sp.	gi|160430741|gb|EU130571.1|	33.4	Gonyaulax polyedra	gi|5524292|gb|AF142472.1|AF142472	29.8
Protoceratium reticulatum	gi|159798048|gb|EU126149.1|	33.3	Karlodinium micrum	gi|148876813|gb|EF443031.1|	30.5
Scrippsiella sp. HZ-2005	gi|117937760|gb|EF036592.1|	34.5		Average GC content	28.375
Dinophysis acuminata	gi|157326106|gb|EU130566.1|	33.1
Pyrocystis noctiluca strain CCMP732	gi|238557177|gb|FJ939567.1|	33.3
Akashiwo sanguinea strain LIS1	gi|159798037|gb|EU126138.1|	32.7
	Average GC content	33.1812
GC content in cob of dinoflagellates
Species	gb	GC %
Alexandrium catenella	gi|193883930|dbj|AB374234.1|	29.9
Alexandrium pseudogoniaulax	gi|151559010|dbj|AB290130.1|	30.6
Pfiesteria piscicida	gi|134093172|gb|AF357519.2|	28.7
Pfiesteria shumwayae	gi|33323480|gb|AF502593.1|	29.5
Pfiesteria-like sp. CCMP1835	gi|42600980|gb|AY456120.1|	29.3
Pfiesteria-like sp. CCMP1827	gi|42600976|gb|AY456117.1|	29.3
Prorocentrum minimum	gi|22507300|gb|AY030286.2|	29.5
Scrippsiella sp. HZ-2005	gi|134093174|gb|AY743961.2|	29.6
Ceratium-like dinoflagellate HZ-2004	gi|42539161|gb|AY460573.1|	29.7
Dinophysis acuminata	gi|157326109|gb|EU130568.1|	29.9
	Average GC content	29.6
Durinskia baltica cox1 percentage identity compared with that of other dinoflagellates
Species	gb	identities nt %	identities aa %	gb	Species
Alexandrium catenella	dbj|AB374236.1|	96	91	dbj|BAG54821.1|	Alexandrium catenella
Pfiesteria piscicida	gb|AF463412.2|	98	91	gb|AAM97694.1|AF463413_1	Pfiesteria piscicida
Crypthecodinium cohnii	gb|AF182643.1|	88	89	gb|AAL11630.1|AF182643_1	Crypthecodinium cohnii
Karlodinium micrum	gb|AF463416.2|	93	85	emb|CAO82098.1|	Karlodinium micrum
Prorocentrum minimum	gb|EU126148.1|	96	88	gb|AAM97696.1|AF463415_1	Prorocentrum minimum
Scrippsiella sweeneyae	gb|EF036593.1|	96	92	gb|ABK57992.1|	Scrippsiella sweeneyae
Pseudopfiesteria shumwayae	gb|EU130570.1|	97	91	gb|ABK57985.1|	Pseudopfiesteria shumwayae
Dinophysis ovum	emb|AM931583.2|	96	94	emb|CAP64344.3|	Dinophysis ovum
Gonyaulax cochlea	gb|EF036576.1|	95	88	gb|ACR45473.1|	Gonyaulax cochlea
	Average	95	89.8889	Average
Durinskia baltica cob percentage identity compared with that of other dinoflagellates
Species	gb	identities nt %	identities aa %	gb	Species
Pfiesteria piscicida	gb|AF357519.2|	96	85	gb|AAM97602.2|	Pfiesteria piscicida
Alexandrium catenella	dbj|AB374234.1|	95	93	dbj|BAG54820.1|	Alexandrium catenella
Pfiesteria-like sp. CCMP1835	gb|AY456120.1|	98	97	gb|AAS21264.1|	Pfiesteria-like sp. CCMP1835
Scrippsiella sp. HZ-2005	gb|AY743961.2|	97	88	gb|AAW67218.1|	Scrippsiella sp. HZ-2005
Ceratium-like dinoflagellate HZ-2004	gb|AY460573.1|	97	96	gb|AAS18602.1|	Ceratium-like dinoflagellate HZ-2004
Prorocentrum donghaiense	gb|FJ418633.2|	91	82	gb|ACR24224.2|	Prorocentrum donghaiense
Dinophysis acuminata	gb|EU130568.1|	96	87	gb|ABV44290.1|	Dinophysis acuminata
Prorocentrum minimum	gb|AY030286.2|	94	81	gb|AAK67258.2|	Prorocentrum minimum
Karlodinium micrum	gb|EF443012.1|	90	81	gb|ABR15096.1|	Karlodinium micrum
	Average	94.8889	87.7778	Average
Durinskia baltica cox3 percentage identity compared with that of other dinoflagellates
Species	gb	identities nt %	identities aa %	gb	Species
Pfiesteria piscicida	gb|FJ600080.1|	92	72	gb|ABR15110.1|	Karlodinium micrum
Karlodinium micrum	gb|EF443026.1|	81	72	gb|ABR15107.1|	Karlodinium micrum
Alexandrium tamarense	dbj|AB233353.1|	86
Gonyaulax polyedra	gb|AF142472.1|AF142472	89
Alexandrium catenella	dbj|AB374245.1|	89
Pfiesteria shumwayae	gb|AY746981.1|	95
	Average	88.6667	72	Average
